# Supplementary material for: A Pan-Cancer Analysis of the Oncogenic Role of Cell Division Cycle-Associated Protein 4 (CDCA4) in Human Tumors
Source: Front Immunol. 2022 Feb 17;13:826337. doi: 10.3389/fimmu.2022.826337 (PMC8891459; doi:10.3389/fimmu.2022.826337)
Supplement: Supplementary file 4 [file DataSheet_1.zip]

Archive with 7 entries (6 files):
- Original Data (CDCA4 rawdata list)/CDCA4 rawdata.xlsx
- Original Data (CDCA4 rawdata list)/R code2 data1 RNA__RNA_seq_composite_expression.xls
- Original Data (CDCA4 rawdata list)/R code2 data2 DTP_NCI60_ZSCORE.xls
- Original Data (CDCA4 rawdata list)/R code2.R
- Original Data (CDCA4 rawdata list)/Stata code1.txt
- Original Data (CDCA4 rawdata list)/Stata data1.xlsx
- Original Data (CDCA4 rawdata list)/
