# Supplementary material for: A Pan-Cancer Analysis of the Oncogenic Role of Cell Division Cycle-Associated Protein 4 (CDCA4) in Human Tumors
Source: Front Immunol. 2022 Feb 17;13:826337. doi: 10.3389/fimmu.2022.826337 (PMC8891459; doi:10.3389/fimmu.2022.826337)
Supplement: Supplementary file 4 [file DataSheet_1.zip › Original Data (CDCA4 rawdata list)/CDCA4 rawdata.xlsx]

## Sheet: Sheet1
Rawdata and Source code
Figure 1	Cohort ID	Data source
	TCGA pan-cancer	https://portal.gdc.cancer.gov/
	CCLE	https://sites.broadinstitute.org/ccle
	GTEx	https://commonfund.nih.gov/GTEx/
	SangerBox	http://vip.sangerbox.com/
Figure 2	Cohort ID	Data source
	GEPIA2	http://gepia2.cancer-pku.cn/
Figure 3	Cohort ID	Data source
	TCGA pan-cancer	https://portal.gdc.cancer.gov/
	GEPIA2	http://gepia2.cancer-pku.cn/
	SangerBox	http://vip.sangerbox.com/
Figure 4	Cohort ID	Data source
	TCGA pan-cancer	https://portal.gdc.cancer.gov/
	GEPIA2	http://gepia2.cancer-pku.cn/
	SangerBox	http://vip.sangerbox.com/
Figure 5	Cohort ID	Data source	stata code1
	Kaplan-Meier plotter	http://kmplot.com/analysis/	Stata data1
	Stata14.0	meta-analysis
Figure 6	Cohort ID	Data source
	TCGA pan-cancer	https://portal.gdc.cancer.gov/
	Timer	https://cistrome.shinyapps.io/timer/
	SangerBox	http://vip.sangerbox.com/
Figure 7	Cohort ID	Data source
	TCGA pan-cancer	https://portal.gdc.cancer.gov/
	SangerBox	http://vip.sangerbox.com/
	ESTIMATE	https://bioinformatics.mdanderson.org/estimate/
Figure 8	Cohort ID	Data source
	TCGA pan-cancer	https://portal.gdc.cancer.gov/
	SangerBox	http://vip.sangerbox.com/
Figure 9	Cohort ID	Data source	R code2
	CellMiner	https://discover.nci.nih.gov/cellminer/home.do	R code2 data1 RNA__RNA_seq_composite_expression.xls
			R code2 data2 DTP_NCI60_ZSCORE.xls
Figure 10	Cohort ID	Data source
	Genemania	http://genemania.org/
	GO KEGG	https://www.xiantao.love/
Figure 11	Cohort ID	Data source
	TCGA pan-cancer	https://portal.gdc.cancer.gov/
	GSCA	http://bioinfo.life.hust.edu.cn/GSCA/#/
