# Supplementary material for: A Pan-Cancer Analysis of the Oncogenic Role of Cell Division Cycle-Associated Protein 4 (CDCA4) in Human Tumors
Source: Front Immunol. 2022 Feb 17;13:826337. doi: 10.3389/fimmu.2022.826337 (PMC8891459; doi:10.3389/fimmu.2022.826337)
Supplement: Supplementary file 4 [file DataSheet_1.zip › Original Data (CDCA4 rawdata list)/R code2.R]

#######################71.cellMiner数据库的使用#######################==
rm(list = ls())
options(stringsAsFactors = FALSE)

#1. 药物数据的准备
##1.1 读取药物相关数据
library(readxl)
rt1 <- read_excel(path = "DTP_NCI60_ZSCORE.xls", skip = 7)
colnames(rt1) <- rt1[1,]
rt1 <- rt1[-1,-c(67,68)]
##1.2 筛选药物标准
table(rt1$`FDA status`)  #查看药物FDA status
rt1 <- rt1[rt1$`FDA status` %in% c("FDA approved", "Clinical trial"),]
rt1 <- rt1[,-c(1, 3:6)]
write.table(rt1, file = "drug.txt",sep = "\t",row.names = F,quote = F)

#2. 基因表达数据的准备
rt2 <- read_excel(path = "RNA__RNA_seq_composite_expression.xls", skip = 9)
colnames(rt2) <- rt2[1,]
rt2 <- rt2[-1,-c(2:6)]
write.table(rt2, file = "geneExp.txt",sep = "\t",row.names = F,quote = F)

#3. 药物敏感性分析
rm(list = ls())
##3.1 引用包
library(impute)
library(limma)

##3.2 读取药物输入文件
rt <- read.table("drug.txt",sep="\t",header=T,check.names=F)
rt <- as.matrix(rt)
rownames(rt) <- rt[,1]
drug <- rt[,2:ncol(rt)]
dimnames <- list(rownames(drug),colnames(drug))
data <- matrix(as.numeric(as.matrix(drug)),nrow=nrow(drug),dimnames=dimnames)
###对药物数据补缺
mat <- impute.knn(data)
drug <- mat$data
drug <- avereps(drug)

##3.3 读取表达输入文件
exp <- read.table("geneExp.txt", sep="\t", header=T, row.names = 1, check.names=F)
dim(exp)
exp[1:4, 1:4]

#3.4 提取特定基因表达
gene <- read.table("gene.txt",sep="\t",header=F,check.names=F)
genelist <- as.vector(gene[,1])
genelist

genelist <- gsub(" ","",genelist)
genelist <- intersect(genelist,row.names(exp))
exp <- exp[genelist,]

##3.5 药物敏感性计算
outTab <- data.frame()
for(Gene in row.names(exp)){
  x <- as.numeric(exp[Gene,])
  #对药物循环
  for(Drug in row.names(drug)){
    y <- as.numeric(drug[Drug,])
    corT <- cor.test(x,y,method="pearson")
    cor <- corT$estimate
    pvalue <- corT$p.value
    if(pvalue < 0.01){
      outVector <- cbind(Gene,Drug,cor,pvalue)
      outTab <- rbind(outTab,outVector)
    }
  }
}
#输出相关性分析结果
outTab <- outTab[order(as.numeric(as.vector(outTab$pvalue))),]
write.table(outTab, file="drugCor.txt", sep="\t", row.names=F, quote=F)

##3.6 可视化
library(ggplot2)
library(ggpubr)

###可视化一
plotList_1 <- list()
corPlotNum <- 16
if(nrow(outTab)<corPlotNum){
  corPlotNum=nrow(outTab)
}
for(i in 1:corPlotNum){
  Gene <- outTab[i,1]
  Drug <- outTab[i,2]
  x <- as.numeric(exp[Gene,])
  y <- as.numeric(drug[Drug,])
  cor <- sprintf("%.03f",as.numeric(outTab[i,3]))
  pvalue=0
  if(as.numeric(outTab[i,4])<0.001){
    pvalue="p<0.001"
  }else{
    pvalue=paste0("p=",sprintf("%.03f",as.numeric(outTab[i,4])))
  }
  df1 <- as.data.frame(cbind(x,y))
  p1=ggplot(data = df1, aes(x = x, y = y))+
    geom_point(size=1)+
    stat_smooth(method="lm",se=FALSE, formula=y~x)+
    labs(x="Expression",y="IC50",title = paste0(Gene,", ",Drug),subtitle = paste0("Cor=",cor,", ",pvalue))+
    theme(axis.ticks = element_blank(), axis.text.y = element_blank(),axis.text.x = element_blank())+
    theme_bw()
  plotList_1[[i]]=p1
}

###可视化二
plotList_2 <- list()
corPlotNum <- 16
if(nrow(outTab)<corPlotNum){
  corPlotNum=nrow(outTab)
}
for(i in 1:corPlotNum){
  Gene <- outTab[i,1]
  Drug <- outTab[i,2]
  x <- as.numeric(exp[Gene,])
  y <- as.numeric(drug[Drug,])
  df1 <- as.data.frame(cbind(x,y))
  colnames(df1)[2] <- "IC50"
  df1$group <- ifelse(df1$x > median(df1$x), "high", "low")
  compaired <- list(c("low", "high"))
  p1 <- ggboxplot(df1,
                  x = "group", y = "IC50",
                  fill = "group", palette = c("#00AFBB", "#E7B800"),
                  add = "jitter", size = 0.5,
                  xlab = paste0("The_expression_of_", Gene),
                  ylab = paste0("IC50_of_", Drug)) +
    stat_compare_means(comparisons = compaired,
                       method = "wilcox.test",   #设置统计方法
                       symnum.args=list(cutpoints = c(0, 0.001, 0.01, 0.05, 1),
                                        symbols = c("***", "**", "*", "ns")))
  plotList_2[[i]]=p1
}

#保存输出的图片
nrow <- ceiling(sqrt(corPlotNum))
ncol <- ceiling(corPlotNum/nrow)
ggarrange(plotlist=plotList_1,nrow=nrow,ncol=ncol)
ggarrange(plotlist=plotList_2,nrow=nrow,ncol=ncol)
