# Supplementary material for: A Pan-Cancer Analysis of the Oncogenic Role of Cell Division Cycle-Associated Protein 4 (CDCA4) in Human Tumors
Source: Front Immunol. 2022 Feb 17;13:826337. doi: 10.3389/fimmu.2022.826337 (PMC8891459; doi:10.3389/fimmu.2022.826337)
Supplement: Supplementary file 4 [file DataSheet_1.zip › Original Data (CDCA4 rawdata list)/Stata code1.txt]

rename var1 variable
rename var2 hr
rename var3 ll
rename var4 ul
rename var5 type
gene lnhr=ln(hr)
gene lnll=ln(ll)
gene lnul=ln(ul)
gen selnhr=(lnul-lnll)/(1.96*2)
metan lnhr selnhr, label(namevar=variable) by(type) random eform
