# Supplementary material for: A Pan-Cancer Analysis of the Oncogenic Role of Cell Division Cycle-Associated Protein 4 (CDCA4) in Human Tumors
Source: Front Immunol. 2022 Feb 17;13:826337. doi: 10.3389/fimmu.2022.826337 (PMC8891459; doi:10.3389/fimmu.2022.826337)
Supplement: Supplementary file 4 [file DataSheet_1.zip › Original Data (CDCA4 rawdata list)/Stata data1.xlsx]

## Sheet: Sheet1
Cohort	HR	LL	UL	Type	Total Case
Breast cancer_OS	1.3	1.06	1.58	1	1879
Breast cancer_DMFS	1.27	1.08	1.5	1	2765
Breast cancer_RFS	1.21	1.08	1.35	1	4929
Breast cancer_PPS	1.41	1.11	1.78	1	458
Ovarian cancer_OS	1.13	0.98	1.3	2	1656
Ovarian cancer_PFS	1.06	0.93	1.22	2	1435
Ovarian cancer_PPS	1.33	1.1	1.61	2	782
Lung cancer_OS	1.82	1.6	2.07	3	1925
Lung cancer_FP	2	1.64	2.44	3	982
Lung cancer_PPS	1.57	1.19	2.08	3	344
Gastric cancer_OS	1.68	1.42	1.99	4	875
Gastric cancer_FP	1.86	1.52	2.29	4	640
Gastric cancer_PPS	2.33	1.86	2.93	4	498
Liver cancer_OS	2.07	1.31	3.28	5	364
Liver cancer_RFS	1.42	0.98	2.06	5	316
Liver cancer_PFS	1.7	1.2	2.4	5	370
Liver cancer_DSS	1.98	1.27	3.09	5	362
