# Supplementary material for: A Pan-Cancer Analysis of the Oncogenic Role of Cell Division Cycle-Associated Protein 4 (CDCA4) in Human Tumors
Source: Front Immunol. 2022 Feb 17;13:826337. doi: 10.3389/fimmu.2022.826337 (PMC8891459; doi:10.3389/fimmu.2022.826337)
Supplement: Supplementary file 5 [file DataSheet_2.zip]

Archive with 46 entries (38 files):
- Original Data/
- Original Data/Edu/
- Original Data/Edu/1.jpg
- Original Data/Edu/10.jpg
- Original Data/Edu/11.jpg
- Original Data/Edu/12.jpg
- Original Data/Edu/2.jpg
- Original Data/Edu/3.jpg
- Original Data/Edu/4.jpg
- Original Data/Edu/5.jpg
- Original Data/Edu/6.jpg
- Original Data/Edu/7.jpg
- Original Data/Edu/8.jpg
- Original Data/Edu/9.jpg
- Original Data/Flow cytermetry/
- Original Data/Flow cytermetry/Apoptosis/
- Original Data/Flow cytermetry/Apoptosis/HepG2 CDCA4 NC.fcs
- Original Data/Flow cytermetry/Apoptosis/HepG2 CDCA4 siRNA.fcs
- Original Data/Flow cytermetry/Apoptosis/Huh7 CDCA4 NC.fcs
- Original Data/Flow cytermetry/Apoptosis/Huh7 CDCA4 siRNA.fcs
- Original Data/Flow cytermetry/Cell Cycle/
- Original Data/Flow cytermetry/Cell Cycle/HepG2 CDCA4 NC.fcs
- Original Data/Flow cytermetry/Cell Cycle/HepG2 CDCA4 siRNA.fcs
- Original Data/Flow cytermetry/Cell Cycle/Huh7 CDCA4 NC.fcs
- Original Data/Flow cytermetry/Cell Cycle/Hun7 CDCA4 siRNA.fcs
- Original Data/IHC(CDCA4)/
- Original Data/IHC(CDCA4)/1.jpg
- Original Data/IHC(CDCA4)/2.jpg
- Original Data/Transwell/
- Original Data/Transwell/1.jpg
- Original Data/Transwell/2.jpg
- Original Data/Transwell/3.jpg
- Original Data/Transwell/4.jpg
- Original Data/Transwell/5.jpg
- Original Data/Transwell/6.jpg
- Original Data/Transwell/7.jpg
- Original Data/Transwell/8.jpg
- Original Data/Wound Healing/
- Original Data/Wound Healing/1.jpg
- Original Data/Wound Healing/2.jpg
- Original Data/Wound Healing/3.jpg
- Original Data/Wound Healing/4.jpg
- Original Data/Wound Healing/5.jpg
- Original Data/Wound Healing/6.jpg
- Original Data/Wound Healing/7.jpg
- Original Data/Wound Healing/8.jpg
