# Supplementary material for: A Pan-Cancer Analysis of the Oncogenic Role of Cell Division Cycle-Associated Protein 4 (CDCA4) in Human Tumors
Source: Front Immunol. 2022 Feb 17;13:826337. doi: 10.3389/fimmu.2022.826337 (PMC8891459; doi:10.3389/fimmu.2022.826337)
Supplement: Supplementary file 6 [file DataSheet_3.zip]

Archive with 33 entries (32 files):
- Original Image of Western Blot/
- Original Image of Western Blot/1.jpg
- Original Image of Western Blot/10.jpg
- Original Image of Western Blot/11.jpg
- Original Image of Western Blot/12.jpg
- Original Image of Western Blot/13.jpg
- Original Image of Western Blot/14.jpg
- Original Image of Western Blot/15.jpg
- Original Image of Western Blot/16.jpg
- Original Image of Western Blot/17.jpg
- Original Image of Western Blot/18.jpg
- Original Image of Western Blot/19.jpg
- Original Image of Western Blot/2.jpg
- Original Image of Western Blot/20.jpg
- Original Image of Western Blot/21.jpg
- Original Image of Western Blot/22.jpg
- Original Image of Western Blot/23.jpg
- Original Image of Western Blot/24.jpg
- Original Image of Western Blot/25.jpg
- Original Image of Western Blot/26.jpg
- Original Image of Western Blot/27.jpg
- Original Image of Western Blot/28.jpg
- Original Image of Western Blot/29.jpg
- Original Image of Western Blot/3.jpg
- Original Image of Western Blot/30.jpg
- Original Image of Western Blot/31.jpg
- Original Image of Western Blot/32.jpg
- Original Image of Western Blot/4.jpg
- Original Image of Western Blot/5.jpg
- Original Image of Western Blot/6.jpg
- Original Image of Western Blot/7.jpg
- Original Image of Western Blot/8.jpg
- Original Image of Western Blot/9.jpg
